# Supplementary material for: Bulk RNA-seq datasets analysis integration identifies robust drought-responsive genes and functional networks in Eucalyptus grandis
Source: Front Bioinform. 2026 Apr 10;6:1743474. doi: 10.3389/fbinf.2026.1743474 (PMC13106539; doi:10.3389/fbinf.2026.1743474)
Supplement: Supplementary file 1 [file Table2.xlsx]

## Sheet: Sheet1
Supplementary File S2: Protein symbols corresponding to nodes in the PPI network.
Symbol	Protein name	meta.logFC.weighted	Direction
UNK	Uncharacterized protein.	-4.19632	DOWN
BETV1	Bet_v_1 domain-containing protein; Belongs to the BetVI family.	-3.6619	DOWN
CYP	Uncharacterized protein; Belongs to the cytochrome P450 family.	-3.4579	DOWN
GH32	Uncharacterized protein; Belongs to the glycosyl hydrolase 32 family.	-3.19734	DOWN
UNK	Uncharacterized protein.	-3.19306	DOWN
GAT-1	Glutamine amidotransferase type-1 domain-containing protein.	-3.05199	DOWN
Fe2OGD	Fe2OG dioxygenase domain-containing protein; Belongs to the iron/ascorbate-dependent oxidoreductase family.	-3.03326	DOWN
PIN	Auxin-responsive protein; Aux/IAA proteins are short-lived transcriptional factors that function as repressors of early auxin response genes at low auxin concentrations.	-2.69185	DOWN
PMEI	PMEI domain-containing protein.	-2.28644	DOWN
UNK	Uncharacterized protein.	-2.14728	DOWN
CXC	CXC domain-containing protein.	-2.12938	DOWN
SUS	Sucrose synthase; Sucrose-cleaving enzyme that provides UDP-glucose and fructose for various metabolic pathways. Belongs to the glycosyltransferase 1 family. Plant sucrose synthase subfamily.	-1.95215	DOWN
PMR5N	PMR5N domain-containing protein.	-1.89213	DOWN
RPA	Replication protein A subunit; Component of the replication protein A complex (RPA) required for DNA recombination, repair and replication. The activity of RPA is mediated by single-stranded DNA binding and protein interactions. Probably involved in repair of double-strand DNA breaks (DSBs) induced by genotoxic stresses.	-1.84068	DOWN
WDRR	WD_REPEATS_REGION domain-containing protein.	-1.81353	DOWN
SLD5	Sld5 domain-containing protein.	-1.7655	DOWN
GH5	Uncharacterized protein; Belongs to the glycosyl hydrolase 5 (cellulase A) family.	-1.6972	DOWN
MCM	DNA helicase; Belongs to the MCM family.	-1.63862	DOWN
UNK	Uncharacterized protein.	-1.57134	DOWN
MCM	DNA helicase; Belongs to the MCM family.	-1.56856	DOWN
UNK	Uncharacterized protein.	-1.56206	DOWN
UNK	Uncharacterized protein.	-1.54581	DOWN
HL4	Hydrolase_4 domain-containing protein.	-1.52376	DOWN
REM	Remorin_C domain-containing protein.	-1.51641	DOWN
PK	Protein kinase domain-containing protein.	-1.4867	DOWN
ENTH	ENTH domain-containing protein.	-1.48001	DOWN
MCM	DNA helicase; Belongs to the MCM family.	-1.46443	DOWN
UNK	Uncharacterized protein.	-1.44615	DOWN
UNK	Uncharacterized protein.	-1.41592	DOWN
BETV1	Bet_v_1 domain-containing protein.	-1.25697	DOWN
F-BOX	F-box domain-containing protein.	-1.16572	DOWN
Mtase	Uncharacterized protein; Belongs to the class I-like SAM-binding methyltransferase superfamily. Cation-independent O-methyltransferase family.	-1.05574	DOWN
UNK	Uncharacterized protein.	-1.0248	DOWN
CBM20	CBM20 domain-containing protein.	1.02339	UP
UNK	Uncharacterized protein.	1.1054	UP
HSF	HSF_DOMAIN domain-containing protein.	1.11908	UP
AMP	AMP-binding domain-containing protein.	1.14437	UP
HSF	HSF_DOMAIN domain-containing protein.	1.21748	UP
GST1	Uncharacterized protein; Belongs to the glycosyltransferase 1 family.	1.24984	UP
STK	Non-specific serine/threonine protein kinase; Belongs to the protein kinase superfamily.	1.26005	UP
UNK	Uncharacterized protein.	1.3096	UP
PFP-ALPHA-2	Pyrophosphate--fructose 6-phosphate 1-phosphotransferase subunit alpha; Regulatory subunit of pyrophosphate--fructose 6-phosphate 1- phosphotransferase.	1.35636	UP
PYG	Alpha-1,4 glucan phosphorylase; Phosphorylase is an important allosteric enzyme in carbohydrate metabolism. Enzymes from different sources differ in their regulatory mechanisms and in their natural substrates. However, all known phosphorylases share catalytic and structural properties.	1.42519	UP
ClpA/ClpB	Uncharacterized protein; Belongs to the ClpA/ClpB family.	1.47103	UP
UNK	Uncharacterized protein.	1.5287	UP
UNK	Uncharacterized protein.	1.52923	UP
UNK	Uncharacterized protein.	1.64007	UP
UNK	Uncharacterized protein.	1.64643	UP
PTP	Tyrosine-protein phosphatase domain-containing protein.	1.65407	UP
UNK	Uncharacterized protein.	1.67205	UP
TPP	Trehalose 6-phosphate phosphatase; Removes the phosphate from trehalose 6-phosphate to produce free trehalose.	1.72558	UP
SS	Starch synthase, chloroplastic/amyloplastic; Belongs to the glycosyltransferase 1 family. Bacterial/plant glycogen synthase subfamily.	1.73166	UP
GH18	Glyco_hydro_18 domain-containing protein; Belongs to the glycosyl hydrolase 18 family.	1.75656	UP
JD	J domain-containing protein.	1.77318	UP
PIMT	Protein-L-isoaspartate O-methyltransferase.	1.80537	UP
UNK	Uncharacterized protein.	1.80761	UP
HSP70	Uncharacterized protein; Belongs to the heat shock protein 70 family.	1.81038	UP
PFK	ATP-dependent 6-phosphofructokinase; Catalyzes the phosphorylation of D-fructose 6-phosphate to fructose 1,6-bisphosphate by ATP, the first committing step of glycolysis.	1.82294	UP
ClpA/ClpB	Uncharacterized protein; Belongs to the ClpA/ClpB family.	1.86527	UP
UNK	Uncharacterized protein.	1.87012	UP
SNZ	SOR_SNZ domain-containing protein; Belongs to the PdxS/SNZ family.	1.93317	UP
PPM	PPM-type phosphatase domain-containing protein.	2.14154	UP
GST1	Uncharacterized protein; Belongs to the glycosyltransferase 1 family.	2.18668	UP
DOG	DOG1 domain-containing protein.	2.20349	UP
UNK	Uncharacterized protein.	2.20455	UP
UNK	Uncharacterized protein.	2.24037	UP
Fe2OGD	Fe2OG dioxygenase domain-containing protein; Belongs to the iron/ascorbate-dependent oxidoreductase family.	2.24245	UP
UNK	Uncharacterized protein.	2.26883	UP
UNK	Uncharacterized protein.	2.32044	UP
INO1	Inos-1-P_synth domain-containing protein.	2.32394	UP
PPM	PPM-type phosphatase domain-containing protein.	2.32571	UP
PPM	PPM-type phosphatase domain-containing protein.	2.35385	UP
SS	Str_synth domain-containing protein.	2.35537	UP
UNK	Uncharacterized protein.	2.37118	UP
UNK	Uncharacterized protein.	2.41306	UP
HSP70	Uncharacterized protein; Belongs to the heat shock protein 70 family.	2.4256	UP
HSP70	Uncharacterized protein; Belongs to the heat shock protein 70 family.	2.4434	UP
UNK	Uncharacterized protein.	2.49184	UP
UNK	Uncharacterized protein.	2.53068	UP
TRX	Thioredoxin; Belongs to the thioredoxin family.	2.62362	UP
PPM	PPM-type phosphatase domain-containing protein.	2.67845	UP
UNK	Uncharacterized protein.	2.75032	UP
HSP70	Uncharacterized protein; Belongs to the heat shock protein 70 family.	2.78025	UP
UGT	HATPase_c domain-containing protein.	2.82133	UP
WDRR	WD_REPEATS_REGION domain-containing protein.	2.8244	UP
UNK	Uncharacterized protein.	2.95851	UP
UNK	Uncharacterized protein.	3.10801	UP
EPI	Epimerase domain-containing protein.	3.19857	UP
Fe2OGD	Fe2OG dioxygenase domain-containing protein; Belongs to the iron/ascorbate-dependent oxidoreductase family.	3.20848	UP
BETV1	Bet_v_1 domain-containing protein.	3.24297	UP
HOMEOBOX	Homeobox domain-containing protein.	3.24555	UP
UNK	Uncharacterized protein.	3.26553	UP
SHSP20	SHSP domain-containing protein; Belongs to the small heat shock protein (HSP20) family.	3.46449	UP
UNK	Uncharacterized protein.	3.59388	UP
SHSP20	SHSP domain-containing protein; Belongs to the small heat shock protein (HSP20) family.	3.59905	UP
UNK	Uncharacterized protein.	3.60545	UP
SHSP20	SHSP domain-containing protein; Belongs to the small heat shock protein (HSP20) family.	3.66925	UP
BETV1	Bet_v_1 domain-containing protein.	3.75003	UP
SHSP20	SHSP domain-containing protein; Belongs to the small heat shock protein (HSP20) family.	3.81653	UP
SHSP20	SHSP domain-containing protein; Belongs to the small heat shock protein (HSP20) family.	4.05243	UP
SHSP20	SHSP domain-containing protein; Belongs to the small heat shock protein (HSP20) family.	4.13399	UP
UNK	Uncharacterized protein.	4.19623	UP
UNK	Uncharacterized protein.	4.20936	UP
BAG	BAG domain-containing protein.	4.22351	UP
SHSP20	SHSP domain-containing protein; Belongs to the small heat shock protein (HSP20) family.	4.2937	UP
UNK	Uncharacterized protein.	4.29388	UP
Fe2OGD	Fe2OG dioxygenase domain-containing protein; Belongs to the iron/ascorbate-dependent oxidoreductase family.	4.36059	UP
BRO1	BRO1 domain-containing protein.	5.08546	UP
SHSP20	SHSP domain-containing protein; Belongs to the small heat shock protein (HSP20) family.	5.37481	UP
SHSP20	SHSP domain-containing protein; Belongs to the small heat shock protein (HSP20) family.	5.58351	UP
AAI	AAI domain-containing protein.	5.63476	UP
UNK	Uncharacterized protein.	5.66583	UP
SHSP20	SHSP domain-containing protein; Belongs to the small heat shock protein (HSP20) family.	6.12274	UP
HSP70	Uncharacterized protein; Belongs to the heat shock protein 70 family.	6.33855	UP
DHN	Uncharacterized protein; Belongs to the plant dehydrin family.	6.93109	UP
