# Supplementary material for: Bulk RNA-seq datasets analysis integration identifies robust drought-responsive genes and functional networks in Eucalyptus grandis
Source: Front Bioinform. 2026 Apr 10;6:1743474. doi: 10.3389/fbinf.2026.1743474 (PMC13106539; doi:10.3389/fbinf.2026.1743474)
Supplement: Supplementary file 2 [file Table1.xlsx]

## Sheet: Sheet1
Supplementary File S1: Select RNA-seq studies, samples and associated metadata
Work ID	BioProject ID	SRA Run ID	Layout	Platform	Species	Tissue	Original group	Group	Drought duration
Ployet-2019	PRJNA514408	SRR8432426	Paired	Illumina HiSeq 3000	Eucalyptus grandis	Xylem	W-K_2	Drought-stressed	3 months
Ployet-2019	PRJNA514408	SRR8432427	Paired	Illumina HiSeq 3000	Eucalyptus grandis	Xylem	W-K_1	Drought-stressed	3 months
Ployet-2019	PRJNA514408	SRR8432428	Paired	Illumina HiSeq 3000	Eucalyptus grandis	Xylem	+W-K_2	Well-watered control	3 months
Ployet-2019	PRJNA514408	SRR8432429	Paired	Illumina HiSeq 3000	Eucalyptus grandis	Xylem	+W-K_1	Well-watered control	3 months
Ployet-2019	PRJNA514408	SRR8432434	Paired	Illumina HiSeq 3000	Eucalyptus grandis	Xylem	W-K_3	Drought-stressed	3 months
Ployet-2019	PRJNA514408	SRR8432435	Paired	Illumina HiSeq 3000	Eucalyptus grandis	Xylem	+W-K_3	Well-watered control	3 months
Keret-2024	PRJNA1012834	SRR25905137	Paired	Illumina NovaSeq 6000	Eucalyptus grandis	Stem xylem	D4	Droughted	30 days
Keret-2024	PRJNA1012834	SRR25905138	Paired	Illumina NovaSeq 6000	Eucalyptus grandis	Stem xylem	D3	Drought-stressed	30 days
Keret-2024	PRJNA1012834	SRR25905139	Paired	Illumina NovaSeq 6000	Eucalyptus grandis	Stem xylem	D2	Drought-stressed	30 days
Keret-2024	PRJNA1012834	SRR25905140	Paired	Illumina NovaSeq 6000	Eucalyptus grandis	Stem xylem	D1	Drought-stressed	30 days
Keret-2024	PRJNA1012834	SRR25905141	Paired	Illumina NovaSeq 6000	Eucalyptus grandis	Stem xylem	C4	Well-watered control	30 days
Keret-2024	PRJNA1012834	SRR25905142	Paired	Illumina NovaSeq 6000	Eucalyptus grandis	Stem xylem	C3	Well-watered control	30 days
Keret-2024	PRJNA1012834	SRR25905143	Paired	Illumina NovaSeq 6000	Eucalyptus grandis	Stem xylem	C2	Well-watered control	30 days
Keret-2024	PRJNA1012834	SRR25905144	Paired	Illumina NovaSeq 6000	Eucalyptus grandis	Stem xylem	C1	Well-watered control	30 days
Teshome-2023	PRJNA896601	SRR22190732	Paired	Illumina HiSeq 4000	Eucalyptus grandis	Stem	WS_D22	Drought-stressed	17 days
Teshome-2023	PRJNA896601	SRR22190733	Paired	Illumina HiSeq 4000	Eucalyptus grandis	Stem	WS_D22	Drought-stressed	17 days
Teshome-2023	PRJNA896601	SRR22190734	Paired	Illumina HiSeq 4000	Eucalyptus grandis	Stem	WS_D22	Drought-stressed	17 days
Teshome-2023	PRJNA896601	SRR22190735	Paired	Illumina HiSeq 4000	Eucalyptus grandis	Stem	WW_D22	Well-watered control	17 days
Teshome-2023	PRJNA896601	SRR22190736	Paired	Illumina HiSeq 4000	Eucalyptus grandis	Stem	WW_D22	Well-watered control	17 days
Teshome-2023	PRJNA896601	SRR22190737	Paired	Illumina HiSeq 4000	Eucalyptus grandis	Stem	WW_D22	Well-watered control	17 days

## Sheet: Sheet2
Supplementary File S1: Selected RNA-seq studies, samples and associated metadata
Study ID	Work ID	BioProject ID	SRA Run ID	Platform	Tissue	Condition	Duration	Genotype	Plant age	Growth conditions	Protocol	Ψpd (MPa)	gs (mmol·m⁻²·s⁻¹)	RWC (%)	Soil VWC (m³·m⁻³)	Vessel diameter (μm)	Vessel density (n·mm⁻²)	Fiber CWT (μm)	Saccharification yield (%)
Study A	Ployet-2019	PRJNA514408	SRR8432426	Illumina HiSeq 3000	Xylem	Drought-stressed	90d	Clone BRASUZ1	4 years	Field trial, Itatinga Exp. Station, Brazil (23°02'S, 48°38'W)	37% throughfall exclusion via plastic sheets, 50% field capacity	-1.8±0.2	NR	65±5	NR	+15% vs Control	-16%	NR	-14%
Study A	Ployet-2019	PRJNA514408	SRR8432427	Illumina HiSeq 3000	Xylem	Drought-stressed	90d	Clone BRASUZ1	4 years	Field trial, Itatinga Exp. Station, Brazil (23°02'S, 48°38'W)	37% throughfall exclusion via plastic sheets, 50% field capacity
Study A	Ployet-2019	PRJNA514408	SRR8432434	Illumina HiSeq 3000	Xylem	Drought-stressed	90d	Clone BRASUZ1	4 years	Field trial, Itatinga Exp. Station, Brazil (23°02'S, 48°38'W)	37% throughfall exclusion via plastic sheets, 50% field capacity
Study A	Ployet-2019	PRJNA514408	SRR8432428	Illumina HiSeq 3000	Xylem	Well-watered control	90d	Clone BRASUZ1	4 years	Field trial, Itatinga Exp. Station, Brazil (23°02'S, 48°38'W)	100% rainfall, no K fertilization	-0.3±0.1	NR	95±3	NR	Baseline	Baseline	NR	Baseline
Study A	Ployet-2019	PRJNA514408	SRR8432429	Illumina HiSeq 3000	Xylem	Well-watered control	90d	Clone BRASUZ1	4 years	Field trial, Itatinga Exp. Station, Brazil (23°02'S, 48°38'W)	100% rainfall, no K fertilization
Study A	Ployet-2019	PRJNA514408	SRR8432435	Illumina HiSeq 3000	Xylem	Well-watered control	90d	Clone BRASUZ1	4 years	Field trial, Itatinga Exp. Station, Brazil (23°02'S, 48°38'W)	100% rainfall, no K fertilization
Study B	Keret-2024	PRJNA1012834	SRR25905137	Illumina NovaSeq 6000	Stem xylem	Drought-stressed	30d	Clone from Hans Merensky Holdings	6 months	Growth chamber, 25°C, 75% RH, 16h photoperiod	Daily 60 mL water	NR	25±8	NR	0.065±0.001	43.6±1.1	88.2±5.4	3.23±0.02 (ns)	NR
Study B	Keret-2024	PRJNA1012834	SRR25905138	Illumina NovaSeq 6000	Stem xylem	Drought-stressed	30d	Clone from Hans Merensky Holdings	6 months	Growth chamber, 25°C, 75% RH, 16h photoperiod	Daily 60 mL water
Study B	Keret-2024	PRJNA1012834	SRR25905139	Illumina NovaSeq 6000	Stem xylem	Drought-stressed	30d	Clone from Hans Merensky Holdings	6 months	Growth chamber, 25°C, 75% RH, 16h photoperiod	Daily 60 mL water
Study B	Keret-2024	PRJNA1012834	SRR25905140	Illumina NovaSeq 6000	Stem xylem	Drought-stressed	30d	Clone from Hans Merensky Holdings	6 months	Growth chamber, 25°C, 75% RH, 16h photoperiod	Daily 60 mL water
Study B	Keret-2024	PRJNA1012834	SRR25905141	Illumina NovaSeq 6000	Stem xylem	Well-watered control	30d	Clone from Hans Merensky Holdings	6 months	Growth chamber, 25°C, 75% RH, 16h photoperiod	Daily 180 mL water	NR	120±15	NR	0.283±0.001	53.4±1.6	63.9±2.7	3.26±0.02	NR
Study B	Keret-2024	PRJNA1012834	SRR25905142	Illumina NovaSeq 6000	Stem xylem	Well-watered control	30d	Clone from Hans Merensky Holdings	6 months	Growth chamber, 25°C, 75% RH, 16h photoperiod	Daily 180 mL water
Study B	Keret-2024	PRJNA1012834	SRR25905143	Illumina NovaSeq 6000	Stem xylem	Well-watered control	30d	Clone from Hans Merensky Holdings	6 months	Growth chamber, 25°C, 75% RH, 16h photoperiod	Daily 180 mL water
Study B	Keret-2024	PRJNA1012834	SRR25905144	Illumina NovaSeq 6000	Stem xylem	Well-watered control	30d	Clone from Hans Merensky Holdings	6 months	Growth chamber, 25°C, 75% RH, 16h photoperiod	Daily 180 mL water
Study C	Teshome-2023	PRJNA896601	SRR22190732	Illumina HiSeq 4000	Stem	Drought-stressed	17d	Clone TAG5	2 years	Greenhouse, 24-29°C, long-day (16h light)	Progressive withholding (7d acclim. + 17d stress)	NR	~50	NR	NR	NM	NM	NM	NM
Study C	Teshome-2023	PRJNA896601	SRR22190733	Illumina HiSeq 4000	Stem	Drought-stressed	17d	Clone TAG5	2 years	Greenhouse, 24-29°C, long-day (16h light)	Progressive withholding (7d acclim. + 17d stress)
Study C	Teshome-2023	PRJNA896601	SRR22190734	Illumina HiSeq 4000	Stem	Drought-stressed	17d	Clone TAG5	2 years	Greenhouse, 24-29°C, long-day (16h light)	Progressive withholding (7d acclim. + 17d stress)
Study C	Teshome-2023	PRJNA896601	SRR22190735	Illumina HiSeq 4000	Stem	Well-watered control	17d	Clone TAG5	2 years	Greenhouse, 24-29°C, long-day (16h light)	Daily watering	NR	~50	NR	NR	NM	NM	NM	NM
Study C	Teshome-2023	PRJNA896601	SRR22190736	Illumina HiSeq 4000	Stem	Well-watered control	17d	Clone TAG5	2 years	Greenhouse, 24-29°C, long-day (16h light)	Daily watering
Study C	Teshome-2023	PRJNA896601	SRR22190737	Illumina HiSeq 4000	Stem	Well-watered control	17d	Clone TAG5	2 years	Greenhouse, 24-29°C, long-day (16h light)	Daily watering
Legends and abbreviations Ψpd = Predawn water potential (MPa) gs = Stomatal conductance (mmol·m⁻²·s⁻¹) RWC = Relative water content (%) VWC = Volumetric water content (m³·m⁻³) FC = Field capacity (%) CWT = Cell wall thickness (μm) NR = Not reported NM = Not measured ns = Not significant (P > 0.05) ± = Standard error or deviation (as reported in original publications)
